# Supplementary material for: Comparative Outcomes of the Next-Generation Extended Depth-of-Focus Intraocular Lens and Enhanced Monofocal Intraocular Lens in Cataract Surgery
Source: J Clin Med. 2025 Jul 14;14(14):4967. doi: 10.3390/jcm14144967 (PMC12295884; doi:10.3390/jcm14144967)
Supplement: Supplementary file 1 [file jcm-14-04967-s001.zip]

Archive with 1 entries (1 files):
- jcm-3708275-supplementary.pdf
